# Supplementary material for: Antioxidant Activity, α-Glucosidase Inhibition and UHPLC–ESI–MS/MS Profile of Shmar (Arbutus pavarii Pamp)
Source: Plants (Basel). 2021 Aug 11;10(8):1659. doi: 10.3390/plants10081659 (PMC8398081; doi:10.3390/plants10081659)
Supplement: Supplementary file 1 [file plants-10-01659-s001.zip]

Archive with 1 entries (1 files):
- plants-1181623-supplementary.pdf
